# Supplementary material for: Sulforaphane Potentiates Gemcitabine-Mediated Anti-Cancer Effects against Intrahepatic Cholangiocarcinoma by Inhibiting HDAC Activity
Source: Cells. 2023 Feb 22;12(5):687. doi: 10.3390/cells12050687 (PMC10000472; doi:10.3390/cells12050687)
Supplement: Supplementary file 1 [file cells-12-00687-s001.zip]

Archive with 1 entries (1 files):
- cells-2221123-supplementary.pdf
